# Supplementary material for: Interdiffusion and Intermetallic Compounds at Al/Cu Interfaces in Al-50vol.%Cu Composite Prepared by Solid-State Sintering
Source: Materials (Basel). 2021 Jul 31;14(15):4307. doi: 10.3390/ma14154307 (PMC8347343; doi:10.3390/ma14154307)
Supplement: Supplementary file 1 [file materials-14-04307-s001.zip]

Archive with 1 entries (1 files):
- materials-1277547-supplementary.pdf
